# Supplementary material for: Dietary rescue of lipotoxicity-induced mitochondrial damage in Peroxin19 mutants
Source: PLoS Biol. 2018 Jun 19;16(6):e2004893. doi: 10.1371/journal.pbio.2004893 (PMC6025876; doi:10.1371/journal.pbio.2004893)
Supplement: S1 Data — (XLSX) [file pbio.2004893.s005.xlsx]

## Sheet: Fig 1
		Fig. 1A
		Fatty acid methylesters in pupae; nmol/mg
			w-					average	StDev		pex19-/-						average	StDev
		C12:0	1.01356	1.29272	1.06477	1.29272		1.16594	0.147877		0.453113	0.283845	1.21488	0.802725	0.596076	0.742426	0.682178	0.29453
		C14:0	10.429	12.3305	10.648	12.3305		11.4345	1.03845		8.74739	4.5797	9.13878	8.13783	7.30465	8.43644	7.72413	1.51604
		C16:0	11.7085	13.5359	11.8452	13.5359		12.6564	1.01711		10.8781	8.15742	13.6362	12.0497	13.1058	14.1355	11.9938	2.02017
		C16:1	10.5102	12.1191	10.4356	12.1191		11.296	0.950916		6.54912	4.24822	10.0181	7.20958	9.11143	10.3687	7.91752	2.148
		C18:0	0.488566	0.529657	0.477421	0.529657		0.506325	0.0273226		0.241132	0.199337	0.553377	0.144239	0.363157	0.327608	0.304808	0.133337
		C18:1	8.39603	9.68051	8.41352	9.68051		9.04264	0.736579		6.95587	4.32793	11.0394	7.7105	10.2431	11.4774	8.6257	2.53874
		C18:2	2.62781	3.05482	2.55615	3.05482		2.8234	0.268818		1.44527	1.21279	4.20217	3.54088	4.69886	4.12209	3.20368	1.36902
		C20:0	0.0114403	0.0102843	0.136456	0.0102843		0.0421163	0.0628956		0.117899	0.16105	0.140774	0.208232	0.015078	0.0163313	0.109894	0.0719363
		C22:0	0.00470017	0.00418139	0.0446304	0.00418139		0.0144233	0.0201395		0.0411306	0.0464039	0.0494628	0.053863	0.00495079	0.00510623	0.0334862	0.0204755
		C24:0	0.000661391	0.000673345	0.00538974	0.000673345		0.00184946	0.0023602		0.00522502	0.00928024	0.00567565	0.00890352	0.00109164	0.00110789	0.00521399	0.00327144
		C26:0	0.000163919	0.000368118	0.00140879	0.000368118		0.000577236	0.000562663		0.00220858	0.00367308	0.00172817	0.0026905	0.000605559	0.000577733	0.00191394	0.00110425
		C28:0	0.000303117	0.00040036	0.00248722	0.00040036		0.000897765	0.00106063		0.00424161	0.0038394	0.00417689	0.00262848	0.000684096	0.000594461	0.00269416	0.00154694
	Fig. 1B
		survival into adulthood										survival on different natural oils
		including pharates
												palmkernel oil		babassu oil		cocoa butter		olive oil		rapeseed oil		safflower oil		broccoli seed oil
		control				5% coconut oil
												w	pex19	w	pex19	w	pex19	w	pex19	w	pex19	w	pex19	w	pex19
		w		pex19		w		pex19				95	75	95	65	85	25	77.7	8	53.8	19.2	84	8	40	0
		% of expected				% of expected						95	55	90	55	100	40	40	16	56	24	72	4	64	0
												100	40	95	80	100	30	80	16	76	4	92	0	56	12
		90		30		85		45				85	85	95	75	100	35	84	20	84	12	84	4	40
		75		0		100		45				100	70	95	65	100	35		0		0	84	4
		65		10		95		65				84	60	96	56	100	40		0			80	8
		85		0		95		70				84	52	72	56	96	20		0
		75		15		100		65				88	24	92	56	80	16
		90		35		85		45				92	56	100	28	88	40
		95		15		100		45
		100		15		95		65			mean	91.4444	57.4444	92.2222	59.5556	94.3333	31.2222	70.425	8.57143	67.45	11.84	82.6667	4.66667	50	4
		100		35		95		70			standard deviation	6.48288	18.3447	8.05881	14.8754	7.87401	9.06612	20.4497	8.77225	14.8821	10.0463	6.53197	3.01109	12	6.9282
		85		20		100		65			q		10.907		11.508		3.445		2.697		1.603				2.632
		75		30		61.9		66.66			p-value (ANOVA)		> 0,001		> 0,001		< 0,05		< 0,05		< 0,05				< 0,05
		80		35		76.9		80
		70		25		68.18		80
		80		40		80		44.44
		90		45		68		47
		50		5		90.4		41
		60		5		40		52			Fig. 1C
		70		5		56		40
		65		5				28				control		C12:0/C14:0 TAG		w/o Nipagin		C12:0/C14:0 TAG - Nip		TAG from coconut oil		coconut oil
		70		0				52				w-	pex19-/-	w-	pex19-/-	w-	pex19-/-	w-	pex19-/-	w-	pex19-/-	w-	pex19-/-
		85		35				44
		85		35				56				76.7	16	40	12.5	84	20	73.3	53.3	52	36	88	80
		75		50								77.77	16	48	5.55	72	20	60	48	60	56	68	44.44
		85		30								64.28	28	64	5	72	28	80	27.7	64	24	76	47
		85		40								80	16	80	17.6	70	16.6	62.9	44.4	52	40	72	41
		64		0								92	24	56	10	68	30	70	60	64	44	76	64
		50		11								96	24	64	1	76.9	36	60		84	40	84	45
		61.53		22.22								80	16							68	73	76.9	65
		33.3		7.14								64	12							96	48	80	70
		80		21.7																76		90.4	65
		100		21.4
		96		0							mean	78.8438	19	58.6667	8.60833	73.8167	25.1	67.7	46.68	68.4444	45.125	79.0333	57.9378
				44							standard deviation	11.391	5.55492	14.0095	5.96979	5.80014	7.42294	8.11862	12.1288	15.3344	14.5743	6.36967	13.806
				28							p-value (Student's t-test)						p=0,133		p=0,0045
				28													ns		**
				20
				16
				16																						70	65
				16
				12
				0
				4
				16
				24
				8
				4
	Mean	77.1822		19.1187		82.8544		55.05
	Standard deviation	15.7654		14.122		17.6709		13.9752
	p-value according to Student's t-test			1.31417e-24				1.64178e-12
	Fig. 1D
		survival into developmental stages
		control								5% coconut oil
		w				pex19				w				pex19
		% of expected								% of expected
		pupae	adults (incl. pharates)	surviving adults		pupae	adults (incl. pharates)	surviving adults		pupae	adults (incl. pharates)	surviving adults		pupae	adults (incl. pharates)	surviving adults
		76.7	72	58.8		50	12	22.22		92	88	88		84	66.66	36
		77.77	56	50		52	16	8.6		72	68	56		52	80	24
		64.28	64	61.53		68	20	0		80	76	72		80	80	20
		80	50	80		64	12	16		80	72	84		64	44.44	32
		92	61.53	96		77.77	22.22	4		76	76	61.9		56	47	28
		96	80	72		52.1	21.7	4		92	84	70		80	41	26.66
		80	96	52		85.7	21.4	4		100	61.9	40		86.66	64	40
		64		48		57.14	28	4		96.15	76.9	40		90	45	26.31
						72	28			81.81	68.18			72.22	52.9	20
						84				83.3	80			70.5	65	20
										72	68			76.4	70	25
										100	90.4			68	65	29.4
										64				52.8		40
														68		40
														52		30
														52
	mean	78.8438	68.5043	64.7912		66.271	20.1467	7.8525		83.7892	75.7817	63.9875		69.0362	60.0833	29.158
	standard deviation	11.391	15.6423	16.7679		13.4065	5.9328	7.50613		11.4613	8.71551	18.1124		13.1977	13.6774	7.16887
	p-value					0.0472704	8.59868e-05	6.45112e-06						0.612663	1.18426e-07	1.29493e-05

## Sheet: Fig 2
	Fig 2A
		C12:0	C14:0	C14:1	C16:0	C16:1	C18:0	C18:1	C20:0	C20:1	C22:0	C24:0	C26:0
		2.74383	28.6258	4.04218	28.7488	43.1785	2.27741	30.0958	0.238943	0.071915	0.0855283	0.0142072	0.0156457
	w-	4.27721	49.7499	7.19196	47.938	73.7076	3.31964	49.0862	0.221988	0.0588628	0.0947648	0.0145005	0.0135044
	control	0.758239	22.4378	3.06358	22.5418	32.7552	1.98514	23.9609	0.148691	0.0439985	0.0561469	0.0105602	0.0171027
		2.41771	24.0737	3.19741	22.891	34.8443	1.68062	24.4435	0.147588	0.0467313	0.055883	0.010556	0.0167353
		2.50591	25.051	3.62288	24.2883	36.465	1.75065	25.9062	0.140956	0.0332902	0.0619859	0.0103893	0.0109228
		2.49331	22.6959	3.17048	21.8181	32.2492	1.95896	24.0523	0.137101	0.0422678	0.0514885	0.0117153	0.0198573
		2.20748	22.0558	2.96462	21.8814	32.1872	1.84535	23.8714	0.126478	0.0356947	0.047775	0.0121343	0.0168945
		1.76001	22.2634	3.2859	24.1627	35.3338	2.18049	27.225	0.332788	0.0869272	0.138444	0.0166627	0.0133052
	Average	2.39546	27.1191	3.81738	26.7838	40.0901	2.12478	28.5802	0.186816	0.052461	0.0740021	0.0125907	0.015496
	StDev	0.985919	9.40112	1.40697	8.83417	14.0443	0.523234	8.5599	0.0721801	0.0187629	0.0309445	0.00229673	0.00279786
		C12:0	C14:0	C14:1	C16:0	C16:1	C18:0	C18:1	C20:0	C20:1	C22:0	C24:0	C26:0
		1.61364	14.6345	0.615552	20.4918	29.6266	1.55186	26.9917	0.159593	0.0619328	0.0553361	0.0174734	0.0310596
	pex19	1.30713	12.0506	0.602762	16.2371	25.3714	1.34606	23.284	0.137839	0.0558372	0.047858	0.0149547	0.0317208
	control	0.877532	8.61254	0.463578	13.072	20.7272	1.26564	18.7651	0.154628	0.0715941	0.0604588	0.0133947	0.0294585
		0.930913	9.99356	0.507536	14.1836	22.4552	1.36313	20.5327	0.128017	0.0563255	0.0451929	0.0157801	0.0373236
		1.18613	11.4179	0.594933	15.8157	24.363	1.25255	21.8515	0.1395	0.0517699	0.0468329	0.0140417	0.0279937
		0.832268	8.49051	0.531423	12.6995	19.9605	1.36032	18.7662	0.114221	0.0541536	0.0498809	0.0141634	0.0249213
		1.35962	14.3504	0.794812	20.4102	30.1857	1.85034	28.9247	0.203539	0.0911601	0.084746	0.0220914	0.0291945
	Average	1.15818	11.3643	0.587228	16.13	24.6699	1.42713	22.7308	0.148191	0.0632533	0.0557579	0.0159856	0.0302388
	StDev	0.290868	2.50979	0.107198	3.22398	4.04573	0.210695	3.95549	0.0288053	0.0139509	0.0138492	0.00301142	0.00383144
		C12:0	C14:0	C14:1	C16:0	C16:1	C18:0	C18:1	C20:0	C20:1	C22:0	C24:0	C26:0
		33.695	32.6215	3.2015	22.4683	27.8063	2.83966	25.6963	0.139916	0.052168	0.0744595	0.0357177	0.0382109
	w	58.5284	66.2397	5.86711	42.1863	51.9068	4.63577	43.6738	0.211614	0.062233	0.100684	0.0397732	0.0462453
	5% coconut oil	37.5127	37.3031	4.12845	23.2673	31.9343	2.18977	25.0355	0.112184	0.0320686	0.0575458	0.0198965	0.0266469
		47.9381	41.4228	3.41245	25.2592	29.6955	3.26409	27.6156	0.121637	0.0404881	0.0652805	0.0374585	0.0346313
		63.7337	68.5715	6.18365	43.6464	53.8479	4.83431	46.0894	0.192734	0.0593732	0.0853957	0.0327959	0.0454214
		53.2705	53.9392	4.99959	36.9907	47.8438	4.31707	40.7722	0.207038	0.0666625	0.0940159	0.0378229	0.0477026
		27.0746	28.7841	2.6676	20.0567	25.4742	2.42327	22.6098	0.109391	0.0361573	0.0628314	0.0337065	0.0295993
		40.1576	38.5286	3.6448	25.0041	29.0157	3.32946	27.6074	0.127545	0.0413289	0.061746	0.0282672	0.0316233
		65.3479	64.3285	5.90855	40.3263	51.5185	4.33331	42.7718	0.186671	0.0531344	0.0955106	0.0360903	0.0435561
	Average	47.4732	47.971	4.44597	31.0228	38.7826	3.57408	33.5413	0.156525	0.0492905	0.0774965	0.0335032	0.0381819
	StDev	13.6868	15.4552	1.32321	9.5471	12.0726	0.986142	9.49557	0.0423185	0.0122676	0.0166473	0.0061065	0.0079001
		C12:0	C14:0	C14:1	C16:0	C16:1	C18:0	C18:1	C20:0	C20:1	C22:0	C24:0	C26:0
		12.7051	19.4769	0.671259	20.7315	25.518	2.07386	28.1807	0.186631	0.0725764	0.0755941	0.0216044	0.0245872
	pex19	39.9076	32.4688	0.959425	28.4954	35.7151	3.48752	37.899	0.250939	0.0959465	0.105207	0.0360268	0.0510987
	5% coconut oil	30.7733	24.2642	0.652657	20.1407	23.5444	2.42478	26.4956	0.160405	0.0648586	0.0640489	0.0235862	0.0351021
		24.9308	23.8707	0.788948	21.0565	26.9568	2.13032	28.3183	0.17904	0.067607	0.0699203	0.0248419	0.033422
		14.9432	15.4232	0.51456	14.4679	19.1159	1.79518	19.612	0.137338	0.0514169	0.0562358	0.0171065	0.0282006
		42.1051	37.7756	1.12797	31.9885	39.9114	3.76042	41.9712	0.286568	0.114795	0.114251	0.0356966	0.0529176
		13.4158	14.5718	0.598797	16.9357	21.6716	2.32851	24.168	0.162405	0.0671667	0.0693683	0.0239725	0.0353995
	Average	25.5401	23.9787	0.759088	21.9737	27.4905	2.57151	29.5207	0.194761	0.0763381	0.0792322	0.0261193	0.0372468
	StDev	12.4673	8.60699	0.216652	6.19532	7.59018	0.750352	7.79356	0.0538863	0.0215668	0.0218236	0.00711987	0.0108181
	Fig 2C
		yeast				coconut oil
	w-	Pex19 genetic rescue	Pex19 -/-		w-	Pex19 genetic rescue	Pex19 -/-
	10.1001	8.29929	3.0318		16.7654	3.42899	10.4129
	15.5905	17.8266	7.51684		19.7423	7.13165	13.5325
	16.071	22.1687	8.40479		22.4438	15.1067	17.5765
	19.8552	31.3069	8.42263		22.9496	25.9249	24.4829
	24.5605	35.3621	11.279		28.3971	29.6707	31.932
	33.1547		14.1838			34.6061	33.2399
	35.9973		14.7859				35.8067
			15.8954				38.1248
			18.8559
			19.6368
			19.9404
			20.1152
			20.2364
			22.6183
p-value (Student's t-test)							0.024056

## Sheet: Fig 3
	Fig 3E
	gene expression data
	ΔΔCq normalized to w- control
															Average	StDev		q (ANOVA)
	lip3	w- coconut oil		1.40653	0.710458	0.202986	0.0537907	0.332623	0.224114	0.354128	0.241164				0.440725	0.433871
		Pex19 control		240.582	225.779	292.262	171.439	276.999	276.796	269.227	244.243				249.666	38.6968
		Pex19 coconut oil		78.8176	82.8852	65.5253	95.6187	38.2544	39.8046	77.0526	78.4991	58.2479	53.5028		66.8208	19.0637		22.292	***
	HexC	w- coconut oil		0.83981	1.14439	0.896725	2.99814								1.46977	1.02746
		Pex19 control		29.0187	29.6271	37.6594	36.3091	32.8432							33.0915	3.86875
		Pex19 coconut oil		13.0736	11.6803	11.9646	10.3486								11.7668	1.12038		17.394	***
	yip2	w- coconut oil		1.93801	1.79387	2.62073	3.74563	2.62073	2.58098	2.08071					2.48295	0.655175
		Pex19 control		21.7552	19.7793	23.9752	21.3182	23.215	19.5362	17.289	16.0741	16.1287			19.8968	2.93415
		Pex19 coconut oil		24.2436	20.3881	48.1582	38.7667								32.8892	12.8933		5.28	**
	Acsl	w- coconut oil		1.11909	0.257247	0.791415	1.32294	0.708947							0.839928	0.409347
		Pex19 control		6.31296	23.6149	13.5646	16.9197	7.07189	24.084						15.2613	7.75101
		Pex19 coconut oil		1.8355	2.22131	2.64028	1.56781	3.91428							2.43584	0.920258		6.19	**
	IsoDH	w- coconut oil		1.32441	1.27478	0.996373	1.10514	2.09295							1.35873	0.430964
		Pex19 control		1.30971	1.50005	1.44234	1.84725	3.09765	3.3175						2.08575	0.889641
		Pex19 coconut oil		2.20983	2.38322	0.900114	2.77583	2.5281							2.15942	0.733889			p=0,189
	mt comp I	w- coconut oil		0.31762	0.263937	0.748254	0.666541								0.499088	0.243824
		Pex19 control		0.393705	0.404735	0.37085	0.334951	0.708884	0.664874						0.479666	0.162868
		Pex19 coconut oil		0.379073	0.407241	0.649244	0.682891								0.529612	0.15858			p=0,9189
	Fig. 3 F, G, H
	oxygen consumption in pmol/sec/mg tissue
	control														Fig 3I
		ROX corrected														control	Etomoxir	coconut oil	Coconut oil+Etomoxir				control	Etomoxir	coconut oil	Coconut oil+Etomoxir
															w-							Pex19-/-
			basal	PalmitoylCoA	GMProPyrDG3P	50uM Etomoxir	150uM Etomoxir	300uM Etomoxir		ROX						72	64	88	68				20	13	45	42.8
	1	w-	4.3829	4.7737	14.0261	12.3358	10.4915	7.578		0						56	56	68	72				16	4	45	30
		pex19-/-	10.5795	7.4488	23.1928	17.1062	13.8745	10.3838		0						76	68	76	68				12	24	65	32
	2	w-	2.5377	3.0236	13.6215	12.0367	10.5843	9.8705		0						72	64	72	73				12	0	70	11.5
		pex19-/-	13.2138	12.8475	23.8941	21.3288	19.3632	18.3277		0						84	60	76	80				16	0	65	40
	3	w-	2.6362	1.7975	9.7439	6.1665	6.4253	4.6241		0						80	48	84	76				24	16	45	24
		pex19-/-	13.9776	13.0361	22.1587	20.4165	20.4042	15.5135		0													24	12	45	28
	4	w-	3.6455	2.952	12.2479	11.4349	10.8478	8.5546		0													24	4	65
		pex19-/-	11.6563	10.6106	21.5104	16.8645	16.4794	15.0407		0														12	70
																								12
																								16
		mean																						12
			basal	PalmitoylCoA	GMProPyrDG3P	50uM Etomoxir	150uM Etomoxir	300uM Etomoxir	ROX															16
		w-	3.30057	3.1367	12.4098	10.4935	9.58723	7.6568	0
		pex19-/-	12.3568	10.9857	22.689	18.929	17.5303	14.8164	0
															mean	73.3333	60	77.3333	72.8333				18.5	9.125	55.625	29.7571
		stdev													standard deviation	9.68848	7.15542	7.44759	4.66548				5.20988	8.54296	11.4759	10.4057
			basal	PalmitoylCoA	GMProPyrDG3P	50uM Etomoxir	150uM Etomoxir	300uM Etomoxir	ROX
		w-	0.878213	1.22748	1.93338	2.90888	2.11335	2.22935	0
		pex19-/-	1.52872	2.60261	1.06088	2.27717	2.9489	3.29208	0
		beta oxidation (control)
	1	w-	6.4481		mean	w-	4.75305
		pex19-/-	12.809			pex19-/-	7.87257
	2	w-	3.751		stdev	w-	1.30829
		pex19-/-	5.5664			pex19-/-	3.32472
	3	w-	5.1198
		pex19-/-	6.6452
	4	w-	3.6933
		pex19-/-	6.4697
	oxygen consumption in pmol/sec/mg tissue
	coconut oil
			basal	PalmitoylCoA	GMProPyrDG3P	50uM Etomoxir	150uM Etomoxir	300uM Etomoxir	ROX
	1	w-	5.6424	5.8914	18.9519	13.0439	11.2137	9.6639	0
		pex19-/-	11.4306	10.4858	22.0061	15.6361	11.9226	10.4987	0
	2	w-	7.8264	6.4903	16.2473	14.6636	13.577	9.7694	0
		pex19-/-	14.039	12.7986	20.3001	17.0034	14.2479	11.3405	0
	3	w-	9.7344	8.6196	13.725	11.4349	9.6776	7.6398	0
		pex19-/-	10.6083	8.8398	22.1473	20.1887	18.0863	13.4349	0
		mean
			basal	PalmitoylCoA	GMProPyrDG3P	50uM Etomoxir	150uM Etomoxir	300uM Etomoxir	ROX
		w-	7.7344	7.00043	16.3081	13.0475	11.4894	9.02437	0
		pex19-/-	12.026	10.7081	21.4845	17.6094	14.7523	11.758	0
		stdev
			basal	PalmitoylCoA	GMProPyrDG3P	50uM Etomoxir	150uM Etomoxir	300uM Etomoxir	ROX
		w-	2.04755	1.43386	2.61398	1.61435	1.96427	1.20023	0
		pex19-/-	1.79116	1.98874	1.02815	2.33602	3.11265	1.51197	0
		beta oxidation (coconut oil)
			w-	pex19-/-		mean	w-	7.2837
		1	9.288	11.5074			pex19-/-	9.72647
		2	6.4779	8.9596		stdev	w-	1.74684
		3	6.0852	8.7124			pex19-/-	1.54728

## Sheet: Fig 4
	Fig 4A
		Peroxin mutant survival
		w-		Pex2-/-		Pex3/Df		Pex5-/-		Pex10-/-		Pex19/Df		Pex19/Df
		control	coconut oil	control	coconut oil	control	coconut oil	control	coconut oil	control	coconut oil	control	coconut oil	control	coconut oil
		72	76	5	20	20	60	28	28	45	76	20	46.6	20	48
		84	84	13.3333	32	26	53	28	104	64	76	36	90	20	28
		100	76	4	56	20	67	32	84	48	72	20	68	10	84
		76	92	20	24	22.2	70	0	68	36	76	10	75	20	72
		80	76	16	32	35	53.3	0	64	36	64	20	45	30	56
		80	100	10	30	33.3	20	24	40	60	70	35		11.1	80
												10
mean		82	84	11.3889	32.3333	26.0833	53.8833	18.6667	64.6667	48.1667	72.3333	21.5714	64.92	18.5167	61.3333
standard deviation		9.71597	10.1193	6.26956	12.5486	6.64362	17.9912	14.6788	27.8759	11.8054	4.80278	10.5176	19.1868	7.29395	21.4165
p-value (Student's t-test)			0.734181	1.99512e-07	0.00744008	1.17197e-06	0.0110067	1.28828e-05	0.00790677	0.000332206	0.00273784	3.79298e-07	0.00422692	0.000692466	0.00334467
significance			ns	***	**	***	*	***	**	***	**	***	**	***	**
	Fig 4J
			Non-esterified fatty acids (NEFA) in nmol/mg
			w- control	w coconut oil	Pex2-/-	Pex2 coconut oil	Pex3-/-	Pex3 coconut oil	Pex19-/-	Pex19 coconut oil		Pex19 genomic rescue
			1.11961	0.840929	2.66206	0.281297	2.78205	1.8572	7.59077	0.380787		1.44953
			1.87713	2.46749	2.46565	0.774146	3.25969	1.31871	4.46698	1.57975		2.86723
			0.599423	1.79469	3.4224	1.32987	5.55053	2.23444	8.94009	0.672516		2.04582
			0.665588			1.15785	10.0409		4.14363	1.46256		2.18272
			1.35899			0.50944	8.85975		5.41475			2.21118
			1.47081						4.42865			1.18431
			0.702765						7.21692			1.02287
			1.58494									0.61001
			2.09535									1.15785
												1.81155
												0.228905
		mean	1.27496	1.70104	2.85004	0.810521	6.09859	1.80345	6.02883	1.0239		1.52473
		StDev	0.542723	0.817314	0.505316	0.436582	3.26057	0.460223	1.88227	0.588347		0.78001
					w vs pex2	pex2 control vs pex2 coconut oil	w vs pex3	pex3 control vs pex3 coconut oil	w vs pex19	pex19 control vs coconut oil		pex19 vs pex19 genomic rescue
		q (ANOVA)			2.449	2.895	8.966	6.097	9.78	8.278		9.658
		significance			ns	ns	***	**	***	***		***
		(ns = not significant, * = p < 0,05, ** = p < 0,01, *** = p < 0,001)

## Sheet: Fig 5
	Fig 5I
		Quantification of Schlank subcellular localization
		ratio of nuclear/ total CTCF (corrected total cell fluorescence)
		w- control				w- coconut oil					pex2 control				pex2 coconut oil					pex3 control				pex3 coconut oil					pex19 control				pex19 coconut oil
		CTCF		ratio		CTCF		ratio			CTCF		ratio		CTCF		ratio			CTCF		ratio		CTCF		ratio			CTCF		ratio		CTCF		ratio
	nucleus	76934.4				47762				nucleus	34895				39952.1				nucleus	34895				39952.1				nucleus	32411.4				18657.3
	total cell	244933		0.314103		144020		0.331635		total cell	280116		0.124574		132542		0.30143		total cell	280116		0.124574		132542		0.30143		total cell	159617		0.203058		65839.6		0.283374
	nucleus	65938.5				37861.5				nucleus	36261.3				36977.9				nucleus	36261.3				36977.9				nucleus	28746.1				20563.6
	total cell	221885		0.297175		163513		0.231549		total cell	317647		0.114156		131166		0.281917		total cell	317647		0.114156		131166		0.281917		total cell	120023		0.239504		62378		0.329661
	nucleus	78033.9				40057.7				nucleus	33968.6				40994.2				nucleus	33968.6				40994.2				nucleus	24664.5				19351.2
	total cell	281174		0.277529		134881		0.296984		total cell	291964		0.116345		111015		0.369267		total cell	291964		0.116345		111015		0.369267		total cell	141796		0.173944		88542.8		0.218552
	nucleus	73253.3				41282.6				nucleus	34753.6				41385.4				nucleus	34753.6				41385.4				nucleus	25861.4				18142.5
	total cell	282944		0.258897		140291		0.294263		total cell	160649		0.216333		123488		0.335137		total cell	160649		0.216333		123488		0.335137		total cell	139912		0.184841		49424.3		0.367075
	nucleus	70706.8				35229.2				nucleus	27977.6				39158.6				nucleus	27977.6				39158.6				nucleus	19802.8				20006.5
	total cell	225245		0.313911		139254		0.252986		total cell	139734		0.200221		120158		0.325893		total cell	139734		0.200221		120158		0.325893		total cell	117539		0.168478		66046.3		0.302916
	nucleus	76193.6				80650.6				nucleus	29198.8				36783.2				nucleus	29198.8				36783.2				nucleus	32650.5				16243.9
	total cell	271398		0.280744		311162		0.259192		total cell	137104		0.212967		118960		0.309207		total cell	137104		0.212967		118960		0.309207		total cell	337823		0.0966498		52940.6		0.306833
	nucleus	82110.7				107594				nucleus	36337.7				23153.5				nucleus	36337.7				23153.5				nucleus	42536.6				21750.2
	total cell	253641		0.323729		381627		0.281934		total cell	225469		0.161165		63363.3		0.365408		total cell	225469		0.161165		63363.3		0.365408		total cell	311951		0.136357		70890.1		0.306816
	nucleus	69270.3				88029				nucleus	28693.3				24970.6				nucleus	28693.3				24970.6				nucleus	45879.4
	total cell	214348		0.323167		356915		0.246638		total cell	131777		0.217741		82961.2		0.300991		total cell	131777		0.217741		82961.2		0.300991		total cell	292875		0.156652
	nucleus	77038.2				77671.8				nucleus	33259.2				19164.4				nucleus	33259.2				19164.4				nucleus	40279.7
	total cell	227061		0.339284		332940		0.233291		total cell	142735		0.233014		49701.4		0.385592		total cell	142735		0.233014		49701.4		0.385592		total cell	261229		0.154193
	nucleus	68601.9				86158.2				nucleus	27268.4				26395.3				nucleus	27268.4				26395.3				nucleus	33806.7
	total cell	247211		0.277504		362585		0.237622		total cell	130680		0.208664		65544.5		0.402709		total cell	130680		0.208664		65544.5		0.402709		total cell	249398		0.135553
	nucleus	57076.7				88414.7				nucleus	25996				17881.6				nucleus	25996				17881.6				nucleus	79253.6
	total cell	204655		0.278892		307099		0.287902		total cell	122323		0.21252		55859.8		0.320116		total cell	122323		0.21252		55859.8		0.320116		total cell	433793		0.182699
																												nucleus	108182
																												total cell	556160		0.194516
																												nucleus	64851.2
																												total cell	395504		0.163971
	Average			0.29863				0.268545					0.183427				0.336152					0.183427				0.336152					0.168494				0.302175
	Standard Deviation			0.0255726				0.0322208					0.0454036				0.0391144					0.0454036				0.0391144					0.0354233				0.0453828
						w- control vs w- coconut oil				w- vs pex2					pex2 control vs pex2 coconut oil				w- vs pex3					pex3 control vs pex3 coconut oil				w- vs pex19					pex19 control vs pex19 coconut oil
	q (ANOVA)					2.694				10.316					13.676				12.408					11.274				12.167					10.964
	significance					ns				***					***				***					***				***					***
	(ns = not significant, * = p < 0,05, ** = p < 0,01, *** = p < 0,001)
	Schlank KINLS2													Schlank a1-138 rescue
														adults (% of expected)
	5% coconut oil
	adults (% of expected)													w-		Pex19-/-	Pex19-/-; ppl Gal4>Pex19-/- UAS slk1-138
	w-		Pex19-/-		control schlankKINLS2; Pex19-/- control				schlank KINLS2; Pex19-/-					60		16		33.3
														68		20		60
	84		45		60				0					84		16		45.45
	90		52.9412		60				0					84		36		75
	80		65		60				0					68		16		60
			70						0					80		16		42.8
			65						0					88		12
									0							12
																4
																16
Average	84.6667		59.5882		60				0							24
Median	80		64.5		60				0							24
StDev	5.03322		10.2954		0				0							24
																24
																20
													Average	76		18.6667		52.7583
													Median	80		16		52.725
													StDev	10.583		7.35495		15.0385

## Sheet: Fig 6
	Fig 6 E
		NEFA in human fibroblasts, nmol/mg
												Average	StDev
	control	untreated	0.0658483	0.658483	0.485463	1.31697	0.971116	0.866879				0.859783	0.317059
		coco-BSA	0.250738	2.50738	1.42929	5.01481	2.85873					2.95255	1.50335
	Δ19T	untreated	0.144813	1.44813	1.45988	2.89628	1.93034	2.99177	2.91991			2.27438	0.746
		coco-BSA	0.225575	2.25575	1.53806	4.51154	3.07627					2.8454	1.27621
	Δ19T + C	untreated	0.981813	1.13469	1.36295	1.08413	0.891091	2.26956	1.12747			1.26453	0.466786
		coco-BSA	0.19478	1.9478	0.891091	3.89563	1.78236	1.55349				2.01407	1.12601

## Sheet: Fig S1
	Fig S1A
		C12:0	C14:0	C14:1	C16:0	C16:1	C18:0	C18:1	C20:0	C20:1	C22:0	C24:0	C26:0
		2.74383	28.6258	4.04218	28.7488	43.1785	2.27741	30.0958	0.238943	0.071915	0.0855283	0.0142072	0.0156457
	w-	4.27721	49.7499	7.19196	47.938	73.7076	3.31964	49.0862	0.221988	0.0588628	0.0947648	0.0145005	0.0135044
	control	0.758239	22.4378	3.06358	22.5418	32.7552	1.98514	23.9609	0.148691	0.0439985	0.0561469	0.0105602	0.0171027
		2.41771	24.0737	3.19741	22.891	34.8443	1.68062	24.4435	0.147588	0.0467313	0.055883	0.010556	0.0167353
		2.50591	25.051	3.62288	24.2883	36.465	1.75065	25.9062	0.140956	0.0332902	0.0619859	0.0103893	0.0109228
		2.49331	22.6959	3.17048	21.8181	32.2492	1.95896	24.0523	0.137101	0.0422678	0.0514885	0.0117153	0.0198573
		2.20748	22.0558	2.96462	21.8814	32.1872	1.84535	23.8714	0.126478	0.0356947	0.047775	0.0121343	0.0168945
		1.76001	22.2634	3.2859	24.1627	35.3338	2.18049	27.225	0.332788	0.0869272	0.138444	0.0166627	0.0133052
	Average	2.39546	27.1191	3.81738	26.7838	40.0901	2.12478	28.5802	0.186816	0.052461	0.0740021	0.0125907	0.015496
	StDev	0.985919	9.40112	1.40697	8.83417	14.0443	0.523234	8.5599	0.0721801	0.0187629	0.0309445	0.00229673	0.00279786
		C12:0	C14:0	C14:1	C16:0	C16:1	C18:0	C18:1	C20:0	C20:1	C22:0	C24:0	C26:0
		1.61364	14.6345	0.615552	20.4918	29.6266	1.55186	26.9917	0.159593	0.0619328	0.0553361	0.0174734	0.0310596
	pex19	1.30713	12.0506	0.602762	16.2371	25.3714	1.34606	23.284	0.137839	0.0558372	0.047858	0.0149547	0.0317208
	control	0.877532	8.61254	0.463578	13.072	20.7272	1.26564	18.7651	0.154628	0.0715941	0.0604588	0.0133947	0.0294585
		0.930913	9.99356	0.507536	14.1836	22.4552	1.36313	20.5327	0.128017	0.0563255	0.0451929	0.0157801	0.0373236
		1.18613	11.4179	0.594933	15.8157	24.363	1.25255	21.8515	0.1395	0.0517699	0.0468329	0.0140417	0.0279937
		0.832268	8.49051	0.531423	12.6995	19.9605	1.36032	18.7662	0.114221	0.0541536	0.0498809	0.0141634	0.0249213
		1.35962	14.3504	0.794812	20.4102	30.1857	1.85034	28.9247	0.203539	0.0911601	0.084746	0.0220914	0.0291945
	Average	1.15818	11.3643	0.587228	16.13	24.6699	1.42713	22.7308	0.148191	0.0632533	0.0557579	0.0159856	0.0302388
	StDev	0.290868	2.50979	0.107198	3.22398	4.04573	0.210695	3.95549	0.0288053	0.0139509	0.0138492	0.00301142	0.00383144
		C12:0	C14:0	C14:1	C16:0	C16:1	C18:0	C18:1	C20:0	C20:1	C22:0	C24:0	C26:0
		33.695	32.6215	3.2015	22.4683	27.8063	2.83966	25.6963	0.139916	0.052168	0.0744595	0.0357177	0.0382109
	w	58.5284	66.2397	5.86711	42.1863	51.9068	4.63577	43.6738	0.211614	0.062233	0.100684	0.0397732	0.0462453
	5% coconut oil	37.5127	37.3031	4.12845	23.2673	31.9343	2.18977	25.0355	0.112184	0.0320686	0.0575458	0.0198965	0.0266469
		47.9381	41.4228	3.41245	25.2592	29.6955	3.26409	27.6156	0.121637	0.0404881	0.0652805	0.0374585	0.0346313
		63.7337	68.5715	6.18365	43.6464	53.8479	4.83431	46.0894	0.192734	0.0593732	0.0853957	0.0327959	0.0454214
		53.2705	53.9392	4.99959	36.9907	47.8438	4.31707	40.7722	0.207038	0.0666625	0.0940159	0.0378229	0.0477026
		27.0746	28.7841	2.6676	20.0567	25.4742	2.42327	22.6098	0.109391	0.0361573	0.0628314	0.0337065	0.0295993
		40.1576	38.5286	3.6448	25.0041	29.0157	3.32946	27.6074	0.127545	0.0413289	0.061746	0.0282672	0.0316233
		65.3479	64.3285	5.90855	40.3263	51.5185	4.33331	42.7718	0.186671	0.0531344	0.0955106	0.0360903	0.0435561
	Average	47.4732	47.971	4.44597	31.0228	38.7826	3.57408	33.5413	0.156525	0.0492905	0.0774965	0.0335032	0.0381819
	StDev	13.6868	15.4552	1.32321	9.5471	12.0726	0.986142	9.49557	0.0423185	0.0122676	0.0166473	0.0061065	0.0079001
		C12:0	C14:0	C14:1	C16:0	C16:1	C18:0	C18:1	C20:0	C20:1	C22:0	C24:0	C26:0
		12.7051	19.4769	0.671259	20.7315	25.518	2.07386	28.1807	0.186631	0.0725764	0.0755941	0.0216044	0.0245872
	pex19	39.9076	32.4688	0.959425	28.4954	35.7151	3.48752	37.899	0.250939	0.0959465	0.105207	0.0360268	0.0510987
	5% coconut oil	30.7733	24.2642	0.652657	20.1407	23.5444	2.42478	26.4956	0.160405	0.0648586	0.0640489	0.0235862	0.0351021
		24.9308	23.8707	0.788948	21.0565	26.9568	2.13032	28.3183	0.17904	0.067607	0.0699203	0.0248419	0.033422
		14.9432	15.4232	0.51456	14.4679	19.1159	1.79518	19.612	0.137338	0.0514169	0.0562358	0.0171065	0.0282006
		42.1051	37.7756	1.12797	31.9885	39.9114	3.76042	41.9712	0.286568	0.114795	0.114251	0.0356966	0.0529176
		13.4158	14.5718	0.598797	16.9357	21.6716	2.32851	24.168	0.162405	0.0671667	0.0693683	0.0239725	0.0353995
	Average	25.5401	23.9787	0.759088	21.9737	27.4905	2.57151	29.5207	0.194761	0.0763381	0.0792322	0.0261193	0.0372468
	StDev	12.4673	8.60699	0.216652	6.19532	7.59018	0.750352	7.79356	0.0538863	0.0215668	0.0218236	0.00711987	0.0108181
	Fig S1B
	w- control, relative amounts of FAMEs														w- coconut oil, relative amounts of FAMEs
	C12:0	C14:0	C14:1	C16:0	C16:1	C18:0	C18:1	C20:0	C20:1	C22:0	C24:0	C26:0			C12:0	C14:0	C14:1	C16:0	C16:1	C18:0	C18:1	C20:0	C20:1	C22:0	C24:0	C26:0
	2.09051	21.8098	3.0797	21.9035	32.8973	1.73515	22.9298	0.182049	0.0547915	0.0651634	0.0108244	0.0119204			16.2648	15.7466	1.54538	10.8456	13.4222	1.37072	12.4037	0.067538	0.0251817	0.035942	0.0172411	0.0184446
	3.25878	37.9041	5.4795	36.5236	56.1573	2.52921	37.3984	0.169131	0.0448472	0.0722006	0.0110478	0.0102889			28.252	31.9742	2.83208	20.3635	25.0557	2.23771	21.0816	0.102147	0.0300402	0.0486004	0.0191987	0.0223228
	0.577696	17.0952	2.33412	17.1744	24.956	1.51246	18.2556	0.113286	0.0335222	0.0427779	0.00804576	0.0130304			18.1075	18.0064	1.99282	11.2312	15.4149	1.05701	12.0848	0.0541515	0.0154797	0.0277776	0.00960413	0.0128626
	1.84204	18.3416	2.43609	17.4405	26.5476	1.28045	18.6234	0.112446	0.0356042	0.0425768	0.00804254	0.0127505			23.1399	19.995	1.64721	12.1927	14.3341	1.57559	13.3302	0.0587148	0.0195438	0.0315112	0.0180814	0.0167167
	1.90923	19.0862	2.76024	18.5051	27.7824	1.33381	19.7377	0.107393	0.0253636	0.0472266	0.00791554	0.00832203			30.7646	33.0998	2.98488	21.0683	25.9926	2.33355	22.2476	0.0930338	0.0286598	0.0412209	0.0158307	0.0219251
	1.89963	17.2918	2.41557	16.623	24.5704	1.49252	18.3253	0.104456	0.0322035	0.0392287	0.00892584	0.0151291			25.7139	26.0367	2.41333	17.8556	23.0944	2.08387	19.6809	0.0999382	0.0321783	0.0453819	0.0182573	0.0230263
	1.68186	16.8041	2.25872	16.6713	24.5232	1.40596	18.1874	0.096363	0.0271955	0.0363994	0.00924504	0.0128718			13.069	13.8942	1.28766	9.68147	12.2965	1.16972	10.9139	0.0528034	0.0174533	0.030329	0.0162703	0.0142877
	1.34094	16.9623	2.5035	18.4094	26.9206	1.6613	20.7426	0.253548	0.0662292	0.10548	0.0126952	0.0101371			19.3843	18.5979	1.75936	12.0696	14.006	1.60714	13.3262	0.0615666	0.0199497	0.0298051	0.0136447	0.0152647
															31.5437	31.0517	2.85209	19.4657	24.8682	2.09171	20.6462	0.0901068	0.0256482	0.0461035	0.017421	0.0210247
mean	1.82509	20.6619	2.90843	20.4063	30.5443	1.61886	21.775	0.142334	0.0399696	0.0563816	0.00959276	0.0118063
stdev	0.751165	7.16265	1.07196	6.73069	10.7002	0.398648	6.52173	0.0549935	0.0142953	0.0235764	0.00174986	0.00213167		mean	22.9155	23.1558	2.14609	14.9749	18.7205	1.72523	16.1906	0.0755556	0.0237927	0.037408	0.0161721	0.0184306
														stdev	6.60668	7.46029	0.638719	4.60843	5.82749	0.476015	4.58356	0.0204274	0.00592164	0.00803574	0.00294764	0.00381342
# of carbons	12	14	16	18		20	22	24	26
mean	1.82509	23.5703	50.9507	23.3939		0.182304	0.0563816	0.00959276	0.0118063					# of carbons	12	14	16	18		20	22	24	26
stdev	0.751165	8.2346	17.4309	6.92037		0.0692889	0.0235764	0.00174986	0.00213167					mean	22.9155	25.3019	33.6954	17.9158		0.0993483	0.037408	0.0161721	0.0184306
														stdev	6.60668	8.09901	10.4359	5.05957		0.026349	0.00803574	0.00294764	0.00381342
	pex19-/- control, relative amounts of FAMEs														pex19-/- coconut oil, relative amounts of FAMEs
	C12:0	C14:0	C14:1	C16:0	C16:1	C18:0	C18:1	C20:0	C20:1	C22:0	C24:0	C26:0			C12:0	C14:0	C14:1	C16:0	C16:1	C18:0	C18:1	C20:0	C20:1	C22:0	C24:0	C26:0
	2.05872	18.671	0.785334	26.1439	37.7981	1.97989	34.4365	0.203611	0.0790151	0.0705988	0.0222929	0.0396265			9.60704	14.7275	0.507576	15.6762	19.2956	1.56816	21.3089	0.141122	0.054879	0.0571608	0.0163363	0.0185918
	1.66766	15.3744	0.769015	20.7156	32.3694	1.71733	29.7061	0.175858	0.0712382	0.0610581	0.0190795	0.04047			30.1763	24.5514	0.725473	21.547	27.0062	2.63711	28.6575	0.189749	0.0725504	0.0795525	0.0272418	0.0386385
	1.11957	10.988	0.591442	16.6775	26.4441	1.61473	23.9408	0.197278	0.0913412	0.0771345	0.0170893	0.0375837			23.2693	18.3475	0.49351	15.2295	17.8032	1.83351	20.0348	0.121291	0.0490431	0.0484309	0.0178348	0.0265426
	1.18768	12.75	0.647524	18.0957	28.6488	1.73911	26.196	0.163327	0.0718612	0.057658	0.0201326	0.0476181			18.8516	18.0499	0.596566	15.922	20.3835	1.61085	21.413	0.135382	0.0511213	0.0528706	0.0187843	0.0252722
	1.51329	14.5672	0.759027	20.178	31.0828	1.59803	27.8786	0.177977	0.0660491	0.0597503	0.0179146	0.0357149			11.2994	11.6623	0.389087	10.94	14.4545	1.35743	14.8297	0.103849	0.0388791	0.042523	0.0129351	0.021324
	1.06182	10.8324	0.678	16.2023	25.4659	1.73552	23.9423	0.145726	0.0690902	0.0636391	0.0180699	0.0317951			31.8379	28.5642	0.852919	24.1882	30.1792	2.84346	31.7367	0.21669	0.0868027	0.0863916	0.0269921	0.0400139
	1.73463	18.3085	1.01404	26.0397	38.5115	2.3607	36.9026	0.259679	0.116304	0.108121	0.0281847	0.0372469			10.1444	11.0185	0.452783	12.806	16.3871	1.76071	18.2747	0.122803	0.0507884	0.0524532	0.0181269	0.0267675
mean	1.47762	14.4988	0.749197	20.579	31.4744	1.82076	29.0004	0.189065	0.0806998	0.0711371	0.0203948	0.0385793		mean	19.3123	18.1316	0.573988	16.6155	20.787	1.94446	22.3222	0.147269	0.0577234	0.0599118	0.0197502	0.0281644
stdev	0.371096	3.20204	0.136765	4.11321	5.16163	0.268809	5.04649	0.0367504	0.0177988	0.0176691	0.00384203	0.00488823		stdev	9.42724	6.50821	0.163822	4.68462	5.73935	0.567382	5.89313	0.0407464	0.0163078	0.016502	0.00538372	0.00818015
# of carbons	12	14	16	18		20	22	24	26					# of carbons	12	14	16	18		20	22	24	26
mean	1.47762	15.248	52.0534	30.8212		0.269765	0.0711371	0.0203948	0.0385793					mean	19.3123	18.7056	37.4026	24.2667		0.147269	0.0599118	0.0197502	0.0281644
stdev	0.371096	3.33881	5.43043	5.31529		0.0545492	0.0176691	0.00384203	0.00488823					stdev	9.42724	6.67204	10.424	6.46052		0.0407464	0.016502	0.00538372	0.00818015
	Fig S1C									Fig S1D
	total amount of FAMEs, nmol/mg									climbing speed, mm/sec
	w- control	w- coconut oil	pex19-/- control	pex19-/- coconut oil						w- control	pex19-/- control	w- coconut oil	pex19-/- coconut oil
	140.139	148.669	95.851	109.738						8.57143	1.401	15	1.59
	235.674	273.498	80.4873	179.472						15	0.436	15	4
	107.779	161.619	64.113	128.644						4.37912	12.64	10	8.57143
	113.826	178.907	70.2493	128.427						10	11.17	15	2.5
	119.848	287.323	76.7619	86.1623						5.22218	0.01	10	0.01
	108.701	242.586	62.8981	199.244						1.875	1.76471	15	5.45455
	107.252	129.362	98.3064	94.0485						5	0.01	7.61	5
	116.799	167.578								3	0.01	2	2.85714
		274.95								10	0.01	7.5	4.61538
										10	12	15	6.66667
mean	131.252	207.166	78.381	132.248						4	0.01	7.45	1.93548
stdev	43.5252	61.8364	14.2519	42.4971						10	0.01	15	1.46341
										10	12	7.28	3.33333
										6	4	4.71	1.42857
										5	0.01	15	0.01
										4.37833	0.01	12	0.01
										10	4	20	2.85714
										15	0.01	12	2.14286
										6	0.01	4.28571	4.28571
										3	0.01	0.01	2.22222
									median	6	0.01	11	2.67857

## Sheet: Fig S2
	Fig S2B
	citrate synthase activity normalized to protein
	w-		pex19
	control	coconut oil	control	coconut oil
	0.0577342	0.072542	0.0556736	0.0488958
	0.0690116	0.0523748	0.0520289	0.046874
	0.0539373	0.0578657	0.0703096	0.0513442
mean	0.0602277	0.0609275	0.0593374	0.049038
stdev	0.00784039	0.0104264	0.00967538	0.0022385
	Fig S2C	% of larval area stained with red yeast													Fig S2D	mitochondrial particle size, arbitrary unit
		w-		pex19/Df		pex19-/-		pex2HP/f		pex3/Df						w-	pex19-/-	w- coconut oil	pex19-/- coconut oil
		control	coconut oil	control	coconut oil	control	coconut oil	control	coconut oil	control	coconut oil
		5.518	2.922	5.665	6.882	8.124	16.6	1.872	4.799	6.143	16.72					7.26875	13.0303	4.69733	3.35294
		15.76	7.141	2.971	7.494	7.823	0.7905	11.26	12.96	10.02	12					6.38857	9.01449	3.94149	3.03497
		12.7	5.225	2.55	1.786	8.411	9.486	14.98	11.06	13.54	10.65					6.8914	8.64331	4.75949	5.125
		11.6	14.71	1.011	3.384	10.66	0.5152	13.11	13.46	20.4	3.053					3.83662	9.24286	8.6	4.86137
		3.409	1.904	12.13	7.127	13.29	4.301	12.71	10.77	11.73	2.419					3.86385	7.39759		6.04688
		3.453	15.02	1.308	4.629	11.71	6.565	5.024	19.8	11.31	3.227					4.4	5.57746
		13.3	18.5	12.25	10.3	3.445	2.442	17.45	4.704	16.63	6.279					6.54795	7.31776
		11.72		16.9	1.713	3.849	10.59	4.761	1.856	14.81	9.282					3.38313	10.9911
		3.916		2.352	6.523	5.195	9.601	7.421	9.899	15.22	15.08					3.86923	6.42918
					5.104	5.854	10.54	2.705	12.6	13.02	3.496						12.0758
					16.3		12.53	5.494		11.71	17.1						10.8525
					1.959		14.27	4.241		12.75	9.529						8.89412
					17.48		13.62	0.67		6.375	3.012
					1.752		5.327			11.63	5.435
					15.01		5.095			11.87	12.08				mean	5.16106	9.1222	5.49958	4.48423
					10.04		7.711			0.7709	11.78				stdev	1.56974	2.27314	2.10013	1.26242
					1.699		7.755			13.44	10.55
					2.339					13.3
					6.611					12.12
										4.57
										15.2
										13.48
										7.677
										13.45
										3.319
										2.066
										1.789
										5.85
										2.266
										10.78
										0.1312
										10.07
	mean	9.04178	9.346	6.34856	6.74379	7.8361	8.10228	7.82292	10.1908	9.91991	8.92306
	stdev	4.89924	6.62392	5.8711	5.0565	3.32036	4.70034	5.44633	5.23151	5.14842	4.95

## Sheet: Fig S3
	Fig S3B							Fig S3D-G
	transcript levels of PEX19 in human fibroblasts									control		91-23 cocos		Δ19T		d19t cocos
										untreated		coconut oil - BSA		untreated		coconut oil - BSA
	control	Δ19T								number	avg size	number	avg size	number	avg size	number	avg size
	1	0.1258
		0.110306								30	783.2	23	1084.74	117	326.573	185	94.2
		0.264749								61	531.672	23	950.652	101	110.535	125	139.016
		0.269532								51	1627.39	24	586.333	40	195.375	164	66.7317
		0.379017												41	168.659	229	67.9869
		0.334574
		0.179146
		0.157082							mean	47.3333	980.755	23.3333	873.908	74.75	200.285	175.75	91.9837
		0.23208							stdev	15.8219	573.953	0.57735	257.913	40.0864	91.3383	43.3388	33.8155
		0.236273
		0.361066
		0.318728
mean		0.247363
stdev		0.0906925
